# Supplementary material for: The Validation of the SOMNOwatch™ Actigraphy System for Periodic Limb Movements in Sleep Assessment
Source: Clocks Sleep. 2024 Oct 10;6(4):568–77. doi: 10.3390/clockssleep6040038 (PMC11503265; doi:10.3390/clockssleep6040038)
Supplement: Supplementary file 1 [file clockssleep-06-00038-s001.zip]

Archive with 1 entries (1 files):
- validation_data.xlsx
