# Supplementary material for: The Validation of the SOMNOwatch™ Actigraphy System for Periodic Limb Movements in Sleep Assessment
Source: Clocks Sleep. 2024 Oct 10;6(4):568–77. doi: 10.3390/clockssleep6040038 (PMC11503265; doi:10.3390/clockssleep6040038)
Supplement: Supplementary file 1 [file clockssleep-06-00038-s001.zip › validation_data.xlsx]

## Sheet: Лист1
date	diag	id	gender	age	rec_time	plmi_psg	plmi_act	tp	fp	tn	fn	acc	sens	spec	ppv	npv	plmi_above15_psg	plmi_above15_act	plmi_above5_psg	plmi_above5_act
2021-11-23	сбн	1	1	73	4.25	97.6471	70.1176	291	7	409	124	0.842359	0.701205	0.983173	0.97651	0.767355	1	1	1	1
2021-11-24	парасомния	2	1	52	4.75	1.89474	1.89474	9	0	10	0	1	1	1	1	1	0	0	0	0
2021-11-25	panic attack	3	1	42	8	1	1	8	0	9	0	1	1	1	1	1	0	0	0	0
2021-11-30	snoring	4	1	30	7.25	4.27586	2.62069	19	0	32	12	0.809524	0.612903	1	1	0.727273	0	0	0	0
2021-12-02	rls	5	1	20	7.5	0	0	0	0	0	0						0	0	0	0
2021-12-06	rls	6	0	59	6	54.1667	59.8333	308	51	275	17	0.895545	0.947692	0.843558	0.857939	0.941781	1	1	1	1
2021-12-13	rls	7	0	24	7.25	0	0.551724	0	4	1	0	0.2		0.2	0	1	0	0	0	0
2021-12-16	snoring	8	0	73	8.2	5.97561	3.17073	22	4	46	27	0.686869	0.44898	0.92	0.846154	0.630137	0	0	1	0
2021-12-27	rls	9	0	58	6.2	9.51613	9.03226	47	9	51	12	0.823529	0.79661	0.85	0.839286	0.809524	0	0	1	1
2022-02-18	insomnia	10	0	31	8	0	0.5	0	4	1	0	0.2		0.2	0	1
2022-02-24	osas	11	1	38	6.5	6.61538	10.7692	38	32	12	5	0.574713	0.883721	0.272727	0.542857	0.705882	0	0	1	1
2022-02-25	myoclonus	12	1	34	7	0.571429	0.571429	4	0	5	0	1	1	1	1	1	0	0	0	0
2022-02-27	snoring	13	1	36	7.5	17.7333	15.0667	109	4	130	24	0.895131	0.819549	0.970149	0.964602	0.844156	1	1	0	0
2022-02-28	rls	14	0	73	8	22	20.25	159	3	174	17	0.943343	0.903409	0.983051	0.981481	0.910995	1	1	1	1
2022-03-08	osas	15	1	55	8	3.875	4	28	4	28	3	0.888889	0.903226	0.875	0.875	0.903226	0	0	0	0
2022-03-12	osas	16	0	60	6.5	74.7692	72.3077	463	7	480	23	0.969168	0.952675	0.985626	0.985106	0.954274	1	1	1	1
2022-03-19	osas	17	1	43	7.5	24.6667	24.5333	168	16	170	17	0.911051	0.908108	0.913978	0.913043	0.909091	1	1	1	1
2022-03-20	osas	18	1	49	7	1.14286	0.571429	4	0	9	4	0.764706	0.5	1	1	0.692308	0	0	0	0
2022-03-21	rls	19	0	71	7	36.4286	35.7143	241	9	247	14	0.95499	0.945098	0.964844	0.964	0.94636	1	1	1	1
2022-03-26	osas	20	1	30	5	0	0	0	0	1	0	1		1		1	0	0	0	0
2022-03-29	insomnia	21	0	29	7	4	3.71429	21	5	1	7	0.647059	0.75	0.166667	0.807692	0.125	0	0	0	0
2022-04-05	osas	22	0	82	8	0	1.125	0	9	1	0	0.1		0.1	0	1	0	0	0	0
2022-04-09	osas	23	1	34	7.5	2.93333	3.2	18	6	17	4	0.777778	0.818182	0.73913	0.75	0.809524	0	0	0	0
2022-04-14	insomnia	24	0	67	8	3.125	2.75	22	0	26	3	0.941176	0.88	1	1	0.896552	0	0	0	0
2022-04-15	osas	25	0	41	8.5	8.35294	8.58824	66	7	65	5	0.916084	0.929577	0.902778	0.90411	0.928571	0	0	1	1
2022-04-17	parasomnia	26	1	39	8	0	0	0	0	1	0	1		1		1	0	0	0	0
2022-04-20	osas	27	0	71	8	4.625	5.125	35	6	32	2	0.893333	0.945946	0.842105	0.853659	0.941176	0	0	0	1
2022-04-25	snoring	28	0	26	7.5	0	0	0	0	1	0	1		1		1	0	0	0	0
